# Supplementary material for: A Cross-Lagged Panel Analysis of Psychometric Intelligence and Achievement in Reading and Math
Source: J Intell. 2017 Sep 1;5(3):31. doi: 10.3390/jintelligence5030031 (PMC6526451; doi:10.3390/jintelligence5030031)
Supplement: Supplementary File 1 [file jintelligence-05-00031-s001.zip]

Archive with 2 entries (2 files):
- TotRead2.txt
- TotMath.txt
