# Supplementary material for: A Cross-Lagged Panel Analysis of Psychometric Intelligence and Achievement in Reading and Math
Source: J Intell. 2017 Sep 1;5(3):31. doi: 10.3390/jintelligence5030031 (PMC6526451; doi:10.3390/jintelligence5030031)
Supplement: Supplementary File 1 [file jintelligence-05-00031-s001.zip › TotRead2.txt]

Mplus VERSION 8 (Mac)
MUTHEN & MUTHEN
06/28/2017   3:14 PM

INPUT INSTRUCTIONS

  Title: WISC-IV retest IQ-Read Total


  Data:
     File is /Users/marleyw/Desktop/WISCretestR.dat ;
  !   Listwise = on;

  Variable:
     Names are     Yrs1        Months1     BD1         SI1         DS1         PCn1
       CD1         VO1         LN1         MR1         CO1         SS1
       VCI1        PRI1        WMI1        PSI1        FSIQ1       BR1
       RF1         RC1         MC1         MReas1      WE1         TotRead1
       TotMath1    Yrs2        Months2     Grade2      BD2         SI2
       DS2         PCn2        CD2         VO2         LN2         MR2
       CO2         SS2         VCI2        PRI2        WMI2        PSI2
       FSIQ2       BR2         RF2         RC2         MC2         MReas2
       WE2         TotRead2    TotMath2    ValidWIS    ValidWI0    NumLD
       ReadLD      MathLD      WriteLD     LangLD      Interval  ;

     Missing are . ;
     Missing are all(-9);

     Usevariables = VCI1 PRI1 WMI1 PSI1 TotRead1 VCI2 PRI2 WMI2 PSI2 TotRead2;

  Analysis:
     Estimator = MLR;
     Iterations = 500000;
     Processors = 4;
     Convergence = .0005;

  Model:
    g1 by vci1
          pri1
          wmi1
          psi1;

    g2 by VCI2
          PRI2
          WMI2
          PSI2;


  ! make single indicators into constructs
    R1 by TotRead1;
    R2 by TotRead2;
  ! set variance of single indicators
  ! (1-.85)(12.92)**2 = 25.0
  ! (1-.90)(12.92)**2 = 16.7
  ! .80 = 33.4
    TotRead1@33;
  ! (1-.85) (12.83)**2 = 24.7
  ! (1-.90) (12.83)**2 = 16.5
  ! .80 = 32.9
    TotRead2@32.5;

    R2 on g1;		! t1
    R2 on R1;
    g2 on g1;		
    g2 on R1;		!t2
    R2 with g2;
    R1 with g1;


    vci1 with VCI2;	!correlated errors
    pri1 with PRI2;
    wmi1 with WMI2;
    psi1 with PSI2;


  Model Test:
  !   t1=t2; 	!Wald chi-square test of those two constraints


  Output:
    sampstat stdyx patterns residual MODINDICES;


INPUT READING TERMINATED NORMALLY


WISC-IV retest IQ-Read Total

SUMMARY OF ANALYSIS

Number of groups                                                 1
Number of observations                                         337

Number of dependent variables                                   10
Number of independent variables                                  0
Number of continuous latent variables                            4

Observed dependent variables

  Continuous
   VCI1        PRI1        WMI1        PSI1        TOTREAD1    VCI2
   PRI2        WMI2        PSI2        TOTREAD2

Continuous latent variables
   G1          G2          R1          R2


Estimator                                                      MLR
Information matrix                                        OBSERVED
Maximum number of iterations                                500000
Convergence criterion                                    0.500D-03
Maximum number of steepest descent iterations                   20
Maximum number of iterations for H1                           2000
Convergence criterion for H1                             0.100D-03

Input data file(s)
  /Users/marleyw/Desktop/WISCretestR.dat

Input data format  FREE


SUMMARY OF DATA

     Number of missing data patterns             8


SUMMARY OF MISSING DATA PATTERNS


     MISSING DATA PATTERNS (x = not missing)

           1  2  3  4  5  6  7  8
 VCI1      x  x  x  x  x  x
 PRI1      x  x  x  x  x  x  x  x
 WMI1      x  x  x  x  x  x  x
 PSI1      x  x  x  x        x  x
 TOTREAD1  x  x  x  x  x  x  x  x
 VCI2      x  x        x  x  x  x
 PRI2      x  x  x     x  x  x  x
 WMI2      x     x  x  x  x  x  x
 PSI2      x     x  x  x     x  x
 TOTREAD2  x  x  x  x  x  x  x  x


     MISSING DATA PATTERN FREQUENCIES

    Pattern   Frequency     Pattern   Frequency     Pattern   Frequency
          1         329           4           1           7           1
          2           1           5           1           8           2
          3           1           6           1


COVARIANCE COVERAGE OF DATA

Minimum covariance coverage value   0.100


     PROPORTION OF DATA PRESENT


           Covariance Coverage
              VCI1          PRI1          WMI1          PSI1          TOTREAD1
              ________      ________      ________      ________      ________
 VCI1           0.991
 PRI1           0.991         1.000
 WMI1           0.991         0.994         0.994
 PSI1           0.985         0.994         0.988         0.994
 TOTREAD1       0.991         1.000         0.994         0.994         1.000
 VCI2           0.985         0.994         0.988         0.988         0.994
 PRI2           0.988         0.997         0.991         0.991         0.997
 WMI2           0.988         0.997         0.991         0.991         0.997
 PSI2           0.985         0.994         0.988         0.991         0.994
 TOTREAD2       0.991         1.000         0.994         0.994         1.000


           Covariance Coverage
              VCI2          PRI2          WMI2          PSI2          TOTREAD2
              ________      ________      ________      ________      ________
 VCI2           0.994
 PRI2           0.994         0.997
 WMI2           0.991         0.994         0.997
 PSI2           0.988         0.991         0.994         0.994
 TOTREAD2       0.994         0.997         0.997         0.994         1.000


SAMPLE STATISTICS


     ESTIMATED SAMPLE STATISTICS


           Means
              VCI1          PRI1          WMI1          PSI1          TOTREAD1
              ________      ________      ________      ________      ________
               93.265        96.107        89.289        91.911        84.662


           Means
              VCI2          PRI2          WMI2          PSI2          TOTREAD2
              ________      ________      ________      ________      ________
               93.083        96.090        88.564        89.949        87.457


           Covariances
              VCI1          PRI1          WMI1          PSI1          TOTREAD1
              ________      ________      ________      ________      ________
 VCI1         146.306
 PRI1          82.870       203.834
 WMI1          70.321       100.541       163.565
 PSI1          56.941        81.886        75.867       227.902
 TOTREAD1      64.154        65.187        65.491        42.792       166.871
 VCI2         111.500        95.714        68.628        53.072        72.261
 PRI2          75.919       153.354        86.105        88.569        60.848
 WMI2          83.860       106.565       119.789        73.808        71.055
 PSI2          48.810        72.402        63.760       145.527        29.703
 TOTREAD2      74.593        74.180        72.719        47.742       114.647


           Covariances
              VCI2          PRI2          WMI2          PSI2          TOTREAD2
              ________      ________      ________      ________      ________
 VCI2         165.917
 PRI2         109.471       216.065
 WMI2         105.009       112.378       203.645
 PSI2          67.783        93.199        85.200       226.000
 TOTREAD2      96.980        78.562        94.430        51.177       164.563


           Correlations
              VCI1          PRI1          WMI1          PSI1          TOTREAD1
              ________      ________      ________      ________      ________
 VCI1           1.000
 PRI1           0.480         1.000
 WMI1           0.455         0.551         1.000
 PSI1           0.312         0.380         0.393         1.000
 TOTREAD1       0.411         0.353         0.396         0.219         1.000
 VCI2           0.716         0.520         0.417         0.273         0.434
 PRI2           0.427         0.731         0.458         0.399         0.320
 WMI2           0.486         0.523         0.656         0.343         0.385
 PSI2           0.268         0.337         0.332         0.641         0.153
 TOTREAD2       0.481         0.405         0.443         0.247         0.692


           Correlations
              VCI2          PRI2          WMI2          PSI2          TOTREAD2
              ________      ________      ________      ________      ________
 VCI2           1.000
 PRI2           0.578         1.000
 WMI2           0.571         0.536         1.000
 PSI2           0.350         0.422         0.397         1.000
 TOTREAD2       0.587         0.417         0.516         0.265         1.000


     MAXIMUM LOG-LIKELIHOOD VALUE FOR THE UNRESTRICTED (H1) MODEL IS -12645.707


UNIVARIATE SAMPLE STATISTICS


     UNIVARIATE HIGHER-ORDER MOMENT DESCRIPTIVE STATISTICS

         Variable/         Mean/     Skewness/   Minimum/ % with                Percentiles
        Sample Size      Variance    Kurtosis    Maximum  Min/Max      20%/60%    40%/80%    Median

     VCI1                 93.338       0.028      55.000    0.30%      83.000     91.000     95.000
             334.000     146.260       0.113     124.000    0.60%      96.000    102.000
     PRI1                 96.107      -0.192      53.000    0.30%      86.000     94.000     96.000
             337.000     203.834       0.021     137.000    0.30%     100.000    108.000
     WMI1                 89.322       0.030      50.000    0.30%      80.000     86.000     91.000
             335.000     163.789       0.777     133.000    0.30%      94.000     99.000
     PSI1                 91.913       0.049      53.000    0.30%      80.000     88.000     91.000
             335.000     228.258      -0.146     133.000    0.30%      94.000    106.000
     TOTREAD1             84.662      -0.092      41.000    0.30%      76.000     82.000     84.000
             337.000     166.871       0.969     129.000    0.30%      87.000     94.000
     VCI2                 93.185      -0.108      47.000    0.30%      83.000     91.000     95.000
             335.000     163.494       0.579     136.000    0.30%      96.000    102.000
     PRI2                 96.110      -0.226      47.000    0.30%      84.000     92.000     98.000
             336.000     216.306       0.258     133.000    0.30%     100.000    108.000
     WMI2                 88.577      -0.397      50.000    0.30%      77.000     86.000     91.000
             336.000     203.923       0.243     133.000    0.30%      94.000     99.000
     PSI2                 89.934       0.112      50.000    0.30%      78.000     85.000     88.000
             335.000     226.408       0.033     133.000    0.30%      94.000    103.000
     TOTREAD2             87.457      -0.294      40.000    0.30%      79.000     84.000     88.000
             337.000     164.563       1.149     130.000    0.30%      90.000     97.000


THE MODEL ESTIMATION TERMINATED NORMALLY


MODEL FIT INFORMATION

Number of Free Parameters                       38

Loglikelihood

          H0 Value                      -12669.861
          H0 Scaling Correction Factor      1.0630
            for MLR
          H1 Value                      -12645.707
          H1 Scaling Correction Factor      1.0440
            for MLR

Information Criteria

          Akaike (AIC)                   25415.722
          Bayesian (BIC)                 25560.885
          Sample-Size Adjusted BIC       25440.344
            (n* = (n + 2) / 24)

Chi-Square Test of Model Fit

          Value                             47.486*
          Degrees of Freedom                    27
          P-Value                           0.0088
          Scaling Correction Factor         1.0173
            for MLR

*   The chi-square value for MLM, MLMV, MLR, ULSMV, WLSM and WLSMV cannot be used
    for chi-square difference testing in the regular way.  MLM, MLR and WLSM
    chi-square difference testing is described on the Mplus website.  MLMV, WLSMV,
    and ULSMV difference testing is done using the DIFFTEST option.

RMSEA (Root Mean Square Error Of Approximation)

          Estimate                           0.047
          90 Percent C.I.                    0.024  0.069
          Probability RMSEA <= .05           0.546

CFI/TLI

          CFI                                0.988
          TLI                                0.980

Chi-Square Test of Model Fit for the Baseline Model

          Value                           1747.620
          Degrees of Freedom                    45
          P-Value                           0.0000

SRMR (Standardized Root Mean Square Residual)

          Value                              0.035


MODEL RESULTS

                                                    Two-Tailed
                    Estimate       S.E.  Est./S.E.    P-Value

 G1       BY
    VCI1               1.000      0.000    999.000    999.000
    PRI1               1.254      0.118     10.623      0.000
    WMI1               1.089      0.122      8.941      0.000
    PSI1               0.908      0.117      7.767      0.000

 G2       BY
    VCI2               1.000      0.000    999.000    999.000
    PRI2               1.040      0.090     11.505      0.000
    WMI2               1.081      0.094     11.539      0.000
    PSI2               0.750      0.097      7.727      0.000

 R1       BY
    TOTREAD1           1.000      0.000    999.000    999.000

 R2       BY
    TOTREAD2           1.000      0.000    999.000    999.000

 R2       ON
    G1                 0.364      0.091      4.018      0.000
    R1                 0.700      0.069     10.157      0.000

 G2       ON
    G1                 1.047      0.092     11.428      0.000
    R1                 0.029      0.050      0.580      0.562

 R2       WITH
    G2                14.546      4.067      3.576      0.000

 R1       WITH
    G1                57.537      9.391      6.127      0.000

 VCI1     WITH
    VCI2              37.935      5.999      6.323      0.000

 PRI1     WITH
    PRI2              53.391      7.892      6.765      0.000

 WMI1     WITH
    WMI2              33.126      6.600      5.019      0.000

 PSI1     WITH
    PSI2              98.862     12.456      7.937      0.000

 Intercepts
    VCI1              93.267      0.660    141.237      0.000
    PRI1              96.107      0.778    123.575      0.000
    WMI1              89.290      0.697    128.027      0.000
    PSI1              91.930      0.824    111.591      0.000
    TOTREAD1          84.662      0.704    120.312      0.000
    VCI2              93.087      0.702    132.579      0.000
    PRI2              96.087      0.802    119.881      0.000
    WMI2              88.563      0.778    113.840      0.000
    PSI2              89.965      0.821    109.592      0.000
    TOTREAD2          87.457      0.699    125.153      0.000

 Variances
    G1                68.985     10.417      6.622      0.000
    R1               133.826     15.656      8.548      0.000

 Residual Variances
    VCI1              78.939      7.824     10.089      0.000
    PRI1              93.490     10.377      9.009      0.000
    WMI1              80.617      8.732      9.233      0.000
    PSI1             173.131     14.060     12.313      0.000
    TOTREAD1          33.000      0.000    999.000    999.000
    VCI2              63.934      7.785      8.213      0.000
    PRI2             105.011     10.345     10.151      0.000
    WMI2              87.355      9.462      9.232      0.000
    PSI2             171.300     14.625     11.712      0.000
    TOTREAD2          32.500      0.000    999.000    999.000
    G2                21.483      4.899      4.385      0.000
    R2                28.024      6.577      4.261      0.000


STANDARDIZED MODEL RESULTS


STDYX Standardization

                                                    Two-Tailed
                    Estimate       S.E.  Est./S.E.    P-Value

 G1       BY
    VCI1               0.683      0.036     19.066      0.000
    PRI1               0.733      0.036     20.450      0.000
    WMI1               0.710      0.038     18.630      0.000
    PSI1               0.497      0.048     10.305      0.000

 G2       BY
    VCI2               0.782      0.034     23.233      0.000
    PRI2               0.714      0.035     20.281      0.000
    WMI2               0.758      0.033     22.871      0.000
    PSI2               0.498      0.050      9.905      0.000

 R1       BY
    TOTREAD1           0.896      0.010     86.426      0.000

 R2       BY
    TOTREAD2           0.896      0.011     84.091      0.000

 R2       ON
    G1                 0.263      0.063      4.191      0.000
    R1                 0.705      0.059     12.034      0.000

 G2       ON
    G1                 0.867      0.046     19.043      0.000
    R1                 0.034      0.058      0.581      0.561

 R2       WITH
    G2                 0.593      0.121      4.907      0.000

 R1       WITH
    G1                 0.599      0.053     11.298      0.000

 VCI1     WITH
    VCI2               0.534      0.053     10.061      0.000

 PRI1     WITH
    PRI2               0.539      0.047     11.570      0.000

 WMI1     WITH
    WMI2               0.395      0.057      6.945      0.000

 PSI1     WITH
    PSI2               0.574      0.041     13.930      0.000

 Intercepts
    VCI1               7.668      0.307     24.995      0.000
    PRI1               6.761      0.275     24.554      0.000
    WMI1               7.007      0.322     21.791      0.000
    PSI1               6.061      0.230     26.349      0.000
    TOTREAD1           6.555      0.315     20.794      0.000
    VCI2               7.254      0.325     22.321      0.000
    PRI2               6.568      0.285     23.015      0.000
    WMI2               6.183      0.271     22.851      0.000
    PSI2               5.960      0.234     25.505      0.000
    TOTREAD2           6.818      0.343     19.894      0.000

 Variances
    G1                 1.000      0.000    999.000    999.000
    R1                 1.000      0.000    999.000    999.000

 Residual Variances
    VCI1               0.534      0.049     10.908      0.000
    PRI1               0.463      0.053      8.807      0.000
    WMI1               0.496      0.054      9.184      0.000
    PSI1               0.753      0.048     15.670      0.000
    TOTREAD1           0.198      0.019     10.656      0.000
    VCI2               0.388      0.053      7.372      0.000
    PRI2               0.491      0.050      9.769      0.000
    WMI2               0.426      0.050      8.478      0.000
    PSI2               0.752      0.050     14.990      0.000
    TOTREAD2           0.197      0.019     10.347      0.000
    G2                 0.213      0.040      5.309      0.000
    R2                 0.212      0.047      4.524      0.000


R-SQUARE

    Observed                                        Two-Tailed
    Variable        Estimate       S.E.  Est./S.E.    P-Value

    VCI1               0.466      0.049      9.533      0.000
    PRI1               0.537      0.053     10.225      0.000
    WMI1               0.504      0.054      9.315      0.000
    PSI1               0.247      0.048      5.153      0.000
    TOTREAD1           0.802      0.019     43.213      0.000
    VCI2               0.612      0.053     11.616      0.000
    PRI2               0.509      0.050     10.140      0.000
    WMI2               0.574      0.050     11.436      0.000
    PSI2               0.248      0.050      4.952      0.000
    TOTREAD2           0.803      0.019     42.046      0.000

     Latent                                         Two-Tailed
    Variable        Estimate       S.E.  Est./S.E.    P-Value

    G2                 0.787      0.040     19.585      0.000
    R2                 0.788      0.047     16.793      0.000


QUALITY OF NUMERICAL RESULTS

     Condition Number for the Information Matrix              0.145E-03
       (ratio of smallest to largest eigenvalue)


RESIDUAL OUTPUT


     ESTIMATED MODEL AND RESIDUALS (OBSERVED - ESTIMATED)


           Model Estimated Means/Intercepts/Thresholds
              VCI1          PRI1          WMI1          PSI1          TOTREAD1
              ________      ________      ________      ________      ________
               93.267        96.107        89.290        91.930        84.662


           Model Estimated Means/Intercepts/Thresholds
              VCI2          PRI2          WMI2          PSI2          TOTREAD2
              ________      ________      ________      ________      ________
               93.087        96.087        88.563        89.965        87.457


           Residuals for Means/Intercepts/Thresholds
              VCI1          PRI1          WMI1          PSI1          TOTREAD1
              ________      ________      ________      ________      ________
               -0.002         0.000        -0.001        -0.020         0.000


           Residuals for Means/Intercepts/Thresholds
              VCI2          PRI2          WMI2          PSI2          TOTREAD2
              ________      ________      ________      ________      ________
               -0.003         0.003         0.000        -0.017         0.000


           Standardized Residuals (z-scores) for Means/Intercepts/Thresholds
              VCI1          PRI1          WMI1          PSI1          TOTREAD1
              ________      ________      ________      ________      ________
               -0.063       999.000        -0.056       999.000       999.000


           Standardized Residuals (z-scores) for Means/Intercepts/Thresholds
              VCI2          PRI2          WMI2          PSI2          TOTREAD2
              ________      ________      ________      ________      ________
               -0.104       999.000         0.018       999.000       999.000


           Normalized Residuals for Means/Intercepts/Thresholds
              VCI1          PRI1          WMI1          PSI1          TOTREAD1
              ________      ________      ________      ________      ________
               -0.003         0.000        -0.001        -0.024         0.000


           Normalized Residuals for Means/Intercepts/Thresholds
              VCI2          PRI2          WMI2          PSI2          TOTREAD2
              ________      ________      ________      ________      ________
               -0.005         0.003         0.001        -0.021         0.000


           Model Estimated Covariances/Correlations/Residual Correlations
              VCI1          PRI1          WMI1          PSI1          TOTREAD1
              ________      ________      ________      ________      ________
 VCI1         147.924
 PRI1          86.533       202.033
 WMI1          75.104        94.207       162.382
 PSI1          62.668        78.608        68.226       230.059
 TOTREAD1      57.537        72.171        62.640        52.267       166.826
 VCI2         111.844        92.708        80.464        67.140        64.138
 PRI2          76.879       149.826        83.698        69.839        66.716
 WMI2          79.932       100.263       120.147        72.611        69.365
 PSI2          55.395        69.486        60.308       149.185        48.072
 TOTREAD2      65.390        82.022        71.190        59.401       114.620


           Model Estimated Covariances/Correlations/Residual Correlations
              VCI2          PRI2          WMI2          PSI2          TOTREAD2
              ________      ________      ________      ________      ________
 VCI2         164.673
 PRI2         104.788       214.011
 WMI2         108.948       113.327       205.181
 PSI2          75.505        78.540        81.658       227.892
 TOTREAD2      86.349        89.820        93.386        64.719       164.560


           Residuals for Covariances/Correlations/Residual Correlations
              VCI1          PRI1          WMI1          PSI1          TOTREAD1
              ________      ________      ________      ________      ________
 VCI1          -1.619
 PRI1          -3.663         1.802
 WMI1          -4.783         6.334         1.183
 PSI1          -5.727         3.278         7.641        -2.158
 TOTREAD1       6.618        -6.984         2.852        -9.475         0.044
 VCI2          -0.345         3.005       -11.836       -14.069         8.123
 PRI2          -0.960         3.529         2.407        18.730        -5.868
 WMI2           3.928         6.302        -0.358         1.197         1.690
 PSI2          -6.585         2.916         3.452        -3.658       -18.369
 TOTREAD2       9.203        -7.843         1.529       -11.660         0.028


           Residuals for Covariances/Correlations/Residual Correlations
              VCI2          PRI2          WMI2          PSI2          TOTREAD2
              ________      ________      ________      ________      ________
 VCI2           1.243
 PRI2           4.682         2.054
 WMI2          -3.940        -0.949        -1.536
 PSI2          -7.722        14.659         3.542        -1.891
 TOTREAD2      10.631       -11.258         1.044       -13.542         0.003


           Standardized Residuals (z-scores) for Covariances/Correlations/Residual Corr
              VCI1          PRI1          WMI1          PSI1          TOTREAD1
              ________      ________      ________      ________      ________
 VCI1         999.000
 PRI1          -1.029         1.176
 WMI1          -1.899       999.000         0.575
 PSI1          -1.480         0.553         1.447       999.000
 TOTREAD1       2.551        -1.553         0.592        -1.328         0.094
 VCI2          -0.132         3.621        -2.835        -2.219         3.276
 PRI2          -0.201       999.000         0.511         2.614        -1.376
 WMI2           0.831         1.489        -0.121         0.271         0.441
 PSI2          -0.996         0.493         0.578       999.000        -2.402
 TOTREAD2       3.014        -1.991         0.318        -1.834         0.063


           Standardized Residuals (z-scores) for Covariances/Correlations/Residual Corr
              VCI2          PRI2          WMI2          PSI2          TOTREAD2
              ________      ________      ________      ________      ________
 VCI2           0.373
 PRI2           1.751       999.000
 WMI2          -1.086        -0.521       999.000
 PSI2          -1.171         2.313        11.499       999.000
 TOTREAD2       5.351        -2.958         0.479        -2.309         0.008


           Normalized Residuals for Covariances/Correlations/Residual Correlations
              VCI1          PRI1          WMI1          PSI1          TOTREAD1
              ________      ________      ________      ________      ________
 VCI1          -0.139
 PRI1          -0.347         0.114
 WMI1          -0.538         0.519         0.080
 PSI1          -0.580         0.250         0.638        -0.127
 TOTREAD1       0.679        -0.572         0.253        -0.815         0.003
 VCI2          -0.032         0.260        -1.113        -1.223         0.708
 PRI2          -0.086         0.255         0.191         1.356        -0.496
 WMI2           0.364         0.457        -0.027         0.096         0.145
 PSI2          -0.612         0.233         0.296        -0.249        -1.636
 TOTREAD2       0.915        -0.658         0.133        -1.019         0.002


           Normalized Residuals for Covariances/Correlations/Residual Correlations
              VCI2          PRI2          WMI2          PSI2          TOTREAD2
              ________      ________      ________      ________      ________
 VCI2           0.085
 PRI2           0.352         0.116
 WMI2          -0.295        -0.066        -0.092
 PSI2          -0.589         1.016         0.265        -0.108
 TOTREAD2       0.833        -0.872         0.081        -1.144         0.000


MODEL MODIFICATION INDICES

NOTE:  Modification indices for direct effects of observed dependent variables
regressed on covariates may not be included.  To include these, request
MODINDICES (ALL).

Minimum M.I. value for printing the modification index    10.000

                                   M.I.     E.P.C.  Std E.P.C.  StdYX E.P.C.

BY Statements

G1       BY TOTREAD1             999.000     0.000      0.000        0.000
G1       BY TOTREAD2             999.000     0.000      0.000        0.000
G2       BY TOTREAD1             999.000     0.000      0.000        0.000
G2       BY VCI2                 999.000     0.000      0.000        0.000
G2       BY TOTREAD2             999.000     0.000      0.000        0.000
R1       BY TOTREAD1             999.000     0.000      0.000        0.000
R1       BY TOTREAD2             999.000     0.000      0.000        0.000
R2       BY TOTREAD1             999.000     0.000      0.000        0.000
R2       BY TOTREAD2             999.000     0.000      0.000        0.000

ON/BY Statements

G1       ON R1       /
R1       BY G1                   999.000     0.000      0.000        0.000
G1       ON R2       /
R2       BY G1                   999.000     0.000      0.000        0.000
R1       ON G1       /
G1       BY R1                   999.000     0.000      0.000        0.000
R1       ON G2       /
G2       BY R1                   999.000     0.000      0.000        0.000
R1       ON R1       /
R1       BY R1                   999.000     0.000      0.000        0.000
R1       ON R2       /
R2       BY R1                   999.000     0.000      0.000        0.000
R2       ON G2       /
G2       BY R2                   999.000     0.000      0.000        0.000
R2       ON R2       /
R2       BY R2                   999.000     0.000      0.000        0.000


     Beginning Time:  15:14:56
        Ending Time:  15:14:56
       Elapsed Time:  00:00:00


MUTHEN & MUTHEN
3463 Stoner Ave.
Los Angeles, CA  90066

Tel: (310) 391-9971
Fax: (310) 391-8971
Web: www.StatModel.com
Support: Support@StatModel.com

Copyright (c) 1998-2017 Muthen & Muthen
