# Supplementary material for: A Cross-Lagged Panel Analysis of Psychometric Intelligence and Achievement in Reading and Math
Source: J Intell. 2017 Sep 1;5(3):31. doi: 10.3390/jintelligence5030031 (PMC6526451; doi:10.3390/jintelligence5030031)
Supplement: Supplementary File 1 [file jintelligence-05-00031-s001.zip › TotMath.txt]

Mplus VERSION 8 (Mac)
MUTHEN & MUTHEN
05/09/2017  10:41 AM

INPUT INSTRUCTIONS

  Title: WISC-IV retest IQ-Math Total


  Data:
     File is /Users/marleyw/Desktop/WISCretestM.dat ;
  !   Listwise = on;

  Variable:
     Names are     Yrs1        Months1     BD1         SI1         DS1         PCn1
       CD1         VO1         LN1         MR1         CO1         SS1
       VCI1        PRI1        WMI1        PSI1        FSIQ1       BR1
       RF1         RC1         MC1         MReas1      WE1         TotRead1
       TotMath1    Yrs2        Months2     Grade2      BD2         SI2
       DS2         PCn2        CD2         VO2         LN2         MR2
       CO2         SS2         VCI2        PRI2        WMI2        PSI2
       FSIQ2       BR2         RF2         RC2         MC2         MReas2
       WE2         TotRead2    TotMath2    ValidWIS    ValidWI0    NumLD
       ReadLD      MathLD      WriteLD     LangLD      Interval  ;

     Missing are . ;
     Missing are all(-9);
     Usevariables = VCI1 PRI1 WMI1 PSI1 TotMath1 VCI2 PRI2 WMI2 PSI2 TotMath2;

  Analysis:
     Estimator = ML;
     Iterations = 100000;
     Processors = 4;
     Convergence = .00005

  Model:
    g1 by vci1
    pri1
    wmi1
    psi1;

    g2 by VCI2
    PRI2
    WMI2
    PSI2;


  ! make single indicators into constructs
    m1 by TotMath1;
    m2 by TotMath2;
  ! set variance of single indicators
  ! (1-.85)(13.0)**2 = 25.4
  ! (1-.90)(13.0)**2 = 16.9
  ! .80 = 33.8
  !  TotMath1@33;
     TotMath1@33;
  ! (1-.85) (15.4)**2 = 35.6
  ! (1-.90) (15.4)**2 = 23.7
  ! .80 = 47.4
  !  TotMath2@36.3;
    TotMath2@47;

    m2 on g1(t1);		! t1
    m2 on m1;
    g2 on g1;		
    g2 on m1(t2);		!t2	
    m2 with g2;
    m1 with g1;


    vci1 with VCI2;	!correlated errors
    pri1 with PRI2;
    wmi1 with WMI2;
    psi1 with PSI2;

  !Model Constraint:
  !  L1 = 4-L2-L3-L4;
  !  N1 = 4-N2-N3-N4;

  Model Test:
     t1=t2; 	!Wald chi-square test of those two constraints


  Output:
    sampstat stdyx patterns residual MODINDICES;


INPUT READING TERMINATED NORMALLY


WISC-IV retest IQ-Math Total

SUMMARY OF ANALYSIS

Number of groups                                                 1
Number of observations                                         329

Number of dependent variables                                   10
Number of independent variables                                  0
Number of continuous latent variables                            4

Observed dependent variables

  Continuous
   VCI1        PRI1        WMI1        PSI1        TOTMATH1    VCI2
   PRI2        WMI2        PSI2        TOTMATH2

Continuous latent variables
   G1          G2          M1          M2


Estimator                                                       ML
Information matrix                                        OBSERVED
Maximum number of iterations                                100000
Convergence criterion                                    0.500D-04
Maximum number of steepest descent iterations                   20
Maximum number of iterations for H1                           2000
Convergence criterion for H1                             0.100D-03

Input data file(s)
  /Users/marleyw/Desktop/WISCretestM.dat

Input data format  FREE


SUMMARY OF DATA

     Number of missing data patterns             8


SUMMARY OF MISSING DATA PATTERNS


     MISSING DATA PATTERNS (x = not missing)

           1  2  3  4  5  6  7  8
 VCI1      x  x  x  x  x  x
 PRI1      x  x  x  x  x  x  x  x
 WMI1      x  x  x  x  x  x  x
 PSI1      x  x  x  x        x  x
 TOTMATH1  x  x  x  x  x  x  x  x
 VCI2      x  x        x  x  x  x
 PRI2      x  x  x     x  x  x  x
 WMI2      x     x  x  x  x  x  x
 PSI2      x     x  x  x     x  x
 TOTMATH2  x  x  x  x  x  x  x  x


     MISSING DATA PATTERN FREQUENCIES

    Pattern   Frequency     Pattern   Frequency     Pattern   Frequency
          1         321           4           1           7           1
          2           1           5           1           8           2
          3           1           6           1


COVARIANCE COVERAGE OF DATA

Minimum covariance coverage value   0.100


     PROPORTION OF DATA PRESENT


           Covariance Coverage
              VCI1          PRI1          WMI1          PSI1          TOTMATH1
              ________      ________      ________      ________      ________
 VCI1           0.991
 PRI1           0.991         1.000
 WMI1           0.991         0.994         0.994
 PSI1           0.985         0.994         0.988         0.994
 TOTMATH1       0.991         1.000         0.994         0.994         1.000
 VCI2           0.985         0.994         0.988         0.988         0.994
 PRI2           0.988         0.997         0.991         0.991         0.997
 WMI2           0.988         0.997         0.991         0.991         0.997
 PSI2           0.985         0.994         0.988         0.991         0.994
 TOTMATH2       0.991         1.000         0.994         0.994         1.000


           Covariance Coverage
              VCI2          PRI2          WMI2          PSI2          TOTMATH2
              ________      ________      ________      ________      ________
 VCI2           0.994
 PRI2           0.994         0.997
 WMI2           0.991         0.994         0.997
 PSI2           0.988         0.991         0.994         0.994
 TOTMATH2       0.994         0.997         0.997         0.994         1.000


SAMPLE STATISTICS


     ESTIMATED SAMPLE STATISTICS


           Means
              VCI1          PRI1          WMI1          PSI1          TOTMATH1
              ________      ________      ________      ________      ________
               93.331        96.088        89.261        91.845        89.626


           Means
              VCI2          PRI2          WMI2          PSI2          TOTMATH2
              ________      ________      ________      ________      ________
               93.214        95.934        88.596        90.022        88.119


           Covariances
              VCI1          PRI1          WMI1          PSI1          TOTMATH1
              ________      ________      ________      ________      ________
 VCI1         144.743
 PRI1          84.281       205.995
 WMI1          69.278        99.725       160.505
 PSI1          56.267        82.691        75.910       230.591
 TOTMATH1      80.479       117.817        92.761        73.911       168.720
 VCI2         111.847        95.438        67.641        52.263        93.743
 PRI2          78.663       153.810        84.503        88.861       107.210
 WMI2          83.230       106.899       117.791        73.578       100.757
 PSI2          49.213        72.044        62.909       148.547        80.082
 TOTMATH2      94.648       139.093       109.147        94.413       146.631


           Covariances
              VCI2          PRI2          WMI2          PSI2          TOTMATH2
              ________      ________      ________      ________      ________
 VCI2         164.932
 PRI2         110.814       214.886
 WMI2         105.050       113.335       202.720
 PSI2          65.282        94.743        84.199       227.224
 TOTMATH2     112.317       136.153       132.722       116.689       238.633


           Correlations
              VCI1          PRI1          WMI1          PSI1          TOTMATH1
              ________      ________      ________      ________      ________
 VCI1           1.000
 PRI1           0.488         1.000
 WMI1           0.455         0.548         1.000
 PSI1           0.308         0.379         0.395         1.000
 TOTMATH1       0.515         0.632         0.564         0.375         1.000
 VCI2           0.724         0.518         0.416         0.268         0.562
 PRI2           0.446         0.731         0.455         0.399         0.563
 WMI2           0.486         0.523         0.653         0.340         0.545
 PSI2           0.271         0.333         0.329         0.649         0.409
 TOTMATH2       0.509         0.627         0.558         0.402         0.731


           Correlations
              VCI2          PRI2          WMI2          PSI2          TOTMATH2
              ________      ________      ________      ________      ________
 VCI2           1.000
 PRI2           0.589         1.000
 WMI2           0.575         0.543         1.000
 PSI2           0.337         0.429         0.392         1.000
 TOTMATH2       0.566         0.601         0.603         0.501         1.000


     MAXIMUM LOG-LIKELIHOOD VALUE FOR THE UNRESTRICTED (H1) MODEL IS -12295.169


UNIVARIATE SAMPLE STATISTICS


     UNIVARIATE HIGHER-ORDER MOMENT DESCRIPTIVE STATISTICS

         Variable/         Mean/     Skewness/   Minimum/ % with                Percentiles
        Sample Size      Variance    Kurtosis    Maximum  Min/Max      20%/60%    40%/80%    Median

     VCI1                 93.411       0.057      55.000    0.31%      83.000     91.000     95.000
             326.000     144.647       0.117     124.000    0.61%      96.000    102.000
     PRI1                 96.088      -0.183      53.000    0.30%      86.000     94.000     96.000
             329.000     205.995       0.010     137.000    0.30%     100.000    108.000
     WMI1                 89.297       0.002      50.000    0.31%      80.000     86.000     91.000
             327.000     160.655       0.815     133.000    0.31%      94.000     99.000
     PSI1                 91.853       0.059      53.000    0.31%      80.000     88.000     91.000
             327.000     230.926      -0.155     133.000    0.31%      94.000    106.000
     TOTMATH1             89.626      -0.028      52.000    0.61%      80.000     87.000     90.000
             329.000     168.720       0.835     136.000    0.30%      92.000     99.000
     VCI2                 93.330      -0.100      47.000    0.31%      83.000     91.000     95.000
             327.000     162.129       0.615     136.000    0.31%      96.000    102.000
     PRI2                 95.957      -0.238      47.000    0.30%      84.000     92.000     98.000
             328.000     215.096       0.281     133.000    0.30%     100.000    108.000
     WMI2                 88.613      -0.374      50.000    0.30%      77.000     86.000     91.000
             328.000     202.975       0.243     133.000    0.30%      94.000     99.000
     PSI2                 90.006       0.112      50.000    0.31%      78.000     85.000     91.000
             327.000     227.688       0.034     133.000    0.31%      94.000    103.000
     TOTMATH2             88.119      -0.310      40.000    0.30%      77.000     85.000     88.000
             329.000     238.633       0.613     135.000    0.30%      92.000    100.000


THE MODEL ESTIMATION TERMINATED NORMALLY


MODEL FIT INFORMATION

Number of Free Parameters                       38

Loglikelihood

          H0 Value                      -12315.524
          H1 Value                      -12295.169

Information Criteria

          Akaike (AIC)                   24707.048
          Bayesian (BIC)                 24851.298
          Sample-Size Adjusted BIC       24730.762
            (n* = (n + 2) / 24)

Chi-Square Test of Model Fit

          Value                             40.710
          Degrees of Freedom                    27
          P-Value                           0.0439

Wald Test of Parameter Constraints

          Value                              2.263
          Degrees of Freedom                     1
          P-Value                           0.1325

RMSEA (Root Mean Square Error Of Approximation)

          Estimate                           0.039
          90 Percent C.I.                    0.007  0.063
          Probability RMSEA <= .05           0.751

CFI/TLI

          CFI                                0.993
          TLI                                0.988

Chi-Square Test of Model Fit for the Baseline Model

          Value                           1956.057
          Degrees of Freedom                    45
          P-Value                           0.0000

SRMR (Standardized Root Mean Square Residual)

          Value                              0.023


MODEL RESULTS

                                                    Two-Tailed
                    Estimate       S.E.  Est./S.E.    P-Value

 G1       BY
    VCI1               1.000      0.000    999.000    999.000
    PRI1               1.437      0.124     11.562      0.000
    WMI1               1.145      0.107     10.751      0.000
    PSI1               0.980      0.121      8.133      0.000

 G2       BY
    VCI2               1.000      0.000    999.000    999.000
    PRI2               1.180      0.090     13.087      0.000
    WMI2               1.134      0.089     12.806      0.000
    PSI2               0.879      0.094      9.310      0.000

 M1       BY
    TOTMATH1           1.000      0.000    999.000    999.000

 M2       BY
    TOTMATH2           1.000      0.000    999.000    999.000

 M2       ON
    G1                 0.697      0.288      2.419      0.016
    M1                 0.666      0.189      3.517      0.000

 G2       ON
    G1                 0.824      0.183      4.507      0.000
    M1                 0.183      0.118      1.547      0.122

 M2       WITH
    G2                11.014      3.472      3.172      0.002

 M1       WITH
    G1                80.734      9.240      8.737      0.000

 VCI1     WITH
    VCI2              47.012      5.980      7.861      0.000

 PRI1     WITH
    PRI2              42.626      6.868      6.207      0.000

 WMI1     WITH
    WMI2              35.190      6.249      5.632      0.000

 PSI1     WITH
    PSI2              93.958     11.155      8.423      0.000

 Intercepts
    VCI1              93.334      0.667    139.921      0.000
    PRI1              96.088      0.790    121.664      0.000
    WMI1              89.262      0.698    127.894      0.000
    PSI1              91.864      0.841    109.227      0.000
    TOTMATH1          89.626      0.716    125.155      0.000
    VCI2              93.220      0.706    132.083      0.000
    PRI2              95.931      0.807    118.891      0.000
    WMI2              88.600      0.789    112.301      0.000
    PSI2              90.027      0.833    108.112      0.000
    TOTMATH2          88.119      0.852    103.467      0.000

 Variances
    G1                60.411      9.734      6.206      0.000
    M1               135.722     13.155     10.317      0.000

 Residual Variances
    VCI1              85.389      7.538     11.328      0.000
    PRI1              80.408      8.456      9.509      0.000
    WMI1              80.586      7.583     10.627      0.000
    PSI1             173.733     14.334     12.120      0.000
    TOTMATH1          33.000      0.000    999.000    999.000
    VCI2              75.396      7.321     10.299      0.000
    PRI2              91.307      9.147      9.983      0.000
    WMI2              91.302      8.861     10.304      0.000
    PSI2             159.211     13.345     11.930      0.000
    TOTMATH2          47.000      0.000    999.000    999.000
    G2                18.221      3.457      5.271      0.000
    M2                27.191      7.582      3.586      0.000


STANDARDIZED MODEL RESULTS


STDYX Standardization

                                                    Two-Tailed
                    Estimate       S.E.  Est./S.E.    P-Value

 G1       BY
    VCI1               0.644      0.037     17.513      0.000
    PRI1               0.780      0.028     28.020      0.000
    WMI1               0.704      0.033     21.051      0.000
    PSI1               0.500      0.045     11.071      0.000

 G2       BY
    VCI2               0.734      0.031     23.548      0.000
    PRI2               0.757      0.029     25.689      0.000
    WMI2               0.744      0.030     24.930      0.000
    PSI2               0.547      0.042     12.886      0.000

 M1       BY
    TOTMATH1           0.897      0.009    105.499      0.000

 M2       BY
    TOTMATH2           0.896      0.009    104.588      0.000

 M2       ON
    G1                 0.392      0.158      2.478      0.013
    M1                 0.560      0.156      3.593      0.000

 G2       ON
    G1                 0.682      0.141      4.824      0.000
    M1                 0.227      0.147      1.546      0.122

 M2       WITH
    G2                 0.495      0.132      3.758      0.000

 M1       WITH
    G1                 0.892      0.029     30.232      0.000

 VCI1     WITH
    VCI2               0.586      0.043     13.743      0.000

 PRI1     WITH
    PRI2               0.497      0.053      9.470      0.000

 WMI1     WITH
    WMI2               0.410      0.055      7.520      0.000

 PSI1     WITH
    PSI2               0.565      0.040     14.190      0.000

 Intercepts
    VCI1               7.730      0.307     25.181      0.000
    PRI1               6.708      0.266     25.215      0.000
    WMI1               7.061      0.280     25.214      0.000
    PSI1               6.034      0.242     24.981      0.000
    TOTMATH1           6.900      0.275     25.129      0.000
    VCI2               7.290      0.289     25.202      0.000
    PRI2               6.559      0.261     25.149      0.000
    WMI2               6.196      0.248     24.962      0.000
    PSI2               5.972      0.238     25.113      0.000
    TOTMATH2           5.704      0.229     24.898      0.000

 Variances
    G1                 1.000      0.000    999.000    999.000
    M1                 1.000      0.000    999.000    999.000

 Residual Variances
    VCI1               0.586      0.047     12.377      0.000
    PRI1               0.392      0.043      9.026      0.000
    WMI1               0.504      0.047     10.709      0.000
    PSI1               0.750      0.045     16.568      0.000
    TOTMATH1           0.196      0.015     12.826      0.000
    VCI2               0.461      0.046     10.076      0.000
    PRI2               0.427      0.045      9.564      0.000
    WMI2               0.446      0.044     10.053      0.000
    PSI2               0.701      0.046     15.073      0.000
    TOTMATH2           0.197      0.015     12.826      0.000
    G2                 0.207      0.035      5.993      0.000
    M2                 0.142      0.039      3.668      0.000


R-SQUARE

    Observed                                        Two-Tailed
    Variable        Estimate       S.E.  Est./S.E.    P-Value

    VCI1               0.414      0.047      8.756      0.000
    PRI1               0.608      0.043     14.010      0.000
    WMI1               0.496      0.047     10.526      0.000
    PSI1               0.250      0.045      5.536      0.000
    TOTMATH1           0.804      0.015     52.749      0.000
    VCI2               0.539      0.046     11.774      0.000
    PRI2               0.573      0.045     12.845      0.000
    WMI2               0.554      0.044     12.465      0.000
    PSI2               0.299      0.046      6.443      0.000
    TOTMATH2           0.803      0.015     52.294      0.000

     Latent                                         Two-Tailed
    Variable        Estimate       S.E.  Est./S.E.    P-Value

    G2                 0.793      0.035     22.985      0.000
    M2                 0.858      0.039     22.182      0.000


QUALITY OF NUMERICAL RESULTS

     Condition Number for the Information Matrix              0.952E-04
       (ratio of smallest to largest eigenvalue)


RESIDUAL OUTPUT


     ESTIMATED MODEL AND RESIDUALS (OBSERVED - ESTIMATED)


           Model Estimated Means/Intercepts/Thresholds
              VCI1          PRI1          WMI1          PSI1          TOTMATH1
              ________      ________      ________      ________      ________
               93.334        96.088        89.262        91.864        89.626


           Model Estimated Means/Intercepts/Thresholds
              VCI2          PRI2          WMI2          PSI2          TOTMATH2
              ________      ________      ________      ________      ________
               93.220        95.931        88.600        90.027        88.119


           Residuals for Means/Intercepts/Thresholds
              VCI1          PRI1          WMI1          PSI1          TOTMATH1
              ________      ________      ________      ________      ________
               -0.003         0.000        -0.001        -0.018         0.000


           Residuals for Means/Intercepts/Thresholds
              VCI2          PRI2          WMI2          PSI2          TOTMATH2
              ________      ________      ________      ________      ________
               -0.006         0.002        -0.004        -0.005         0.000


           Standardized Residuals (z-scores) for Means/Intercepts/Thresholds
              VCI1          PRI1          WMI1          PSI1          TOTMATH1
              ________      ________      ________      ________      ________
              999.000         0.000        -0.018       999.000         0.000


           Standardized Residuals (z-scores) for Means/Intercepts/Thresholds
              VCI2          PRI2          WMI2          PSI2          TOTMATH2
              ________      ________      ________      ________      ________
               -0.086         0.043       999.000       999.000         0.000


           Normalized Residuals for Means/Intercepts/Thresholds
              VCI1          PRI1          WMI1          PSI1          TOTMATH1
              ________      ________      ________      ________      ________
               -0.004         0.000        -0.001        -0.022         0.000


           Normalized Residuals for Means/Intercepts/Thresholds
              VCI2          PRI2          WMI2          PSI2          TOTMATH2
              ________      ________      ________      ________      ________
               -0.008         0.003        -0.005        -0.007         0.000


           Model Estimated Covariances/Correlations/Residual Correlations
              VCI1          PRI1          WMI1          PSI1          TOTMATH1
              ________      ________      ________      ________      ________
 VCI1         145.800
 PRI1          86.832       205.216
 WMI1          69.172        99.425       159.791
 PSI1          59.217        85.116        67.805       231.779
 TOTMATH1      80.734       116.044        92.443        79.138       168.722
 VCI2         111.551        92.765        73.899        63.263        91.346
 PRI2          76.142       152.070        87.185        74.637       107.769
 WMI2          73.158       105.154       118.959        71.712       103.545
 PSI2          56.722        81.530        64.949       149.560        80.283
 TOTMATH2      95.861       137.787       109.764        93.967       146.631


           Model Estimated Covariances/Correlations/Residual Correlations
              VCI2          PRI2          WMI2          PSI2          TOTMATH2
              ________      ________      ________      ________      ________
 VCI2         163.499
 PRI2         103.943       213.939
 WMI2          99.869       117.825       204.509
 PSI2          77.433        91.355        87.774       227.267
 TOTMATH2     116.817       137.819       132.418       102.669       238.632


           Residuals for Covariances/Correlations/Residual Correlations
              VCI1          PRI1          WMI1          PSI1          TOTMATH1
              ________      ________      ________      ________      ________
 VCI1          -1.057
 PRI1          -2.551         0.780
 WMI1           0.106         0.300         0.715
 PSI1          -2.950        -2.424         8.105        -1.188
 TOTMATH1      -0.255         1.774         0.318        -5.227        -0.002
 VCI2           0.296         2.673        -6.258       -11.001         2.398
 PRI2           2.521         1.740        -2.682        14.223        -0.559
 WMI2          10.072         1.745        -1.168         1.866        -2.788
 PSI2          -7.509        -9.487        -2.040        -1.013        -0.201
 TOTMATH2      -1.213         1.306        -0.617         0.446        -0.001


           Residuals for Covariances/Correlations/Residual Correlations
              VCI2          PRI2          WMI2          PSI2          TOTMATH2
              ________      ________      ________      ________      ________
 VCI2           1.433
 PRI2           6.871         0.947
 WMI2           5.180        -4.490        -1.789
 PSI2         -12.150         3.388        -3.575        -0.042
 TOTMATH2      -4.499        -1.666         0.305        14.020         0.001


           Standardized Residuals (z-scores) for Covariances/Correlations/Residual Corr
              VCI1          PRI1          WMI1          PSI1          TOTMATH1
              ________      ________      ________      ________      ________
 VCI1         999.000
 PRI1          -0.749         0.372
 WMI1           0.028         0.093         0.422
 PSI1          -0.494        -0.453         1.354       999.000
 TOTMATH1      -0.087         0.744         0.118        -1.145       999.000
 VCI2           0.146         0.621        -1.518        -1.701         0.726
 PRI2           0.516         0.652        -0.577         1.860        -0.173
 WMI2           1.960         0.393        -0.737         0.260        -0.949
 PSI2          -1.165        -1.507        -0.315        -0.382        -0.040
 TOTMATH2      -0.359         0.473        -0.190         0.078       999.000


           Standardized Residuals (z-scores) for Covariances/Correlations/Residual Corr
              VCI2          PRI2          WMI2          PSI2          TOTMATH2
              ________      ________      ________      ________      ________
 VCI2           0.580
 PRI2           1.793         0.440
 WMI2           1.399        -1.470       999.000
 PSI2          -2.312         0.564        -0.630        -0.020
 TOTMATH2      -1.524        -0.550         0.107         2.491         0.022


           Normalized Residuals for Covariances/Correlations/Residual Correlations
              VCI1          PRI1          WMI1          PSI1          TOTMATH1
              ________      ________      ________      ________      ________
 VCI1          -0.093
 PRI1          -0.240         0.049
 WMI1           0.011         0.026         0.057
 PSI1          -0.280        -0.189         0.710        -0.066
 TOTMATH1      -0.026         0.146         0.031        -0.450         0.000
 VCI2           0.028         0.233        -0.643        -0.982         0.226
 PRI2           0.236         0.121        -0.238         1.076        -0.046
 WMI2           0.959         0.137        -0.098         0.148        -0.240
 PSI2          -0.724        -0.754        -0.184        -0.067        -0.017
 TOTMATH2      -0.105         0.091        -0.050         0.032         0.000


           Normalized Residuals for Covariances/Correlations/Residual Correlations
              VCI2          PRI2          WMI2          PSI2          TOTMATH2
              ________      ________      ________      ________      ________
 VCI2           0.111
 PRI2           0.568         0.056
 WMI2           0.445        -0.343        -0.113
 PSI2          -1.071         0.256        -0.281        -0.002
 TOTMATH2      -0.357        -0.114         0.022         0.976         0.000


MODEL MODIFICATION INDICES

NOTE:  Modification indices for direct effects of observed dependent variables
regressed on covariates may not be included.  To include these, request
MODINDICES (ALL).

Minimum M.I. value for printing the modification index    10.000

                                   M.I.     E.P.C.  Std E.P.C.  StdYX E.P.C.

WITH Statements

TOTMATH2 WITH PSI2                10.836    19.137     19.137        0.221


     Beginning Time:  10:41:48
        Ending Time:  10:41:48
       Elapsed Time:  00:00:00


MUTHEN & MUTHEN
3463 Stoner Ave.
Los Angeles, CA  90066

Tel: (310) 391-9971
Fax: (310) 391-8971
Web: www.StatModel.com
Support: Support@StatModel.com

Copyright (c) 1998-2017 Muthen & Muthen
